# Supplementary material for: Visualization of π-hole in molecules by means of Kelvin probe force microscopy
Source: Nat Commun. 2023 Aug 16;14:4954. doi: 10.1038/s41467-023-40593-3 (PMC10432393; doi:10.1038/s41467-023-40593-3)
Supplement: Supplementary file 3 — Source Data [file 41467_2023_40593_MOESM3_ESM.zip]

Archive with 8 entries (8 files):
- Source Data -  Figure 2 - ncAFM and STM overview.zip
- Source Data -  Figure 3 - Simulated and experimental charge distributions of FCl-An and An.zip
- Source Data -  Figure 4 - df-z spectroscopies and calculated charge transfer.zip
- Source Data -  Figure Supplementary 10 - Experimental and PP-simulated Δf(z) spectroscopies .zip
- Source Data -  Figure Supplementary 11 - Projected density of states of free-standing C14H10.zip
- Source Data -  Figure Supplementary 12 - Projected density of states of free-standing C14F8Cl2 molecule .zip
- Source Data -  Figure Supplementary 6 - Relative heights of the LCPD maps.zip
- Source Data -  Figure Supplementary 7 - LCPD vs z on FCl-An and An.zip
